# Supplementary material for: Differential Accumulation of Innate- and Adaptive-Immune-Response-Derived Transcripts during Antagonism between Papaya Ringspot Virus and Papaya Mosaic Virus
Source: Viruses. 2020 Feb 19;12(2):230. doi: 10.3390/v12020230 (PMC7077339; doi:10.3390/v12020230)
Supplement: Supplementary file 1 [file viruses-12-00230-s001.zip]

Archive with 1 entries (1 files):
- viruses-670076-SI.xlsx
