# Supplementary material for: Differential Accumulation of Innate- and Adaptive-Immune-Response-Derived Transcripts during Antagonism between Papaya Ringspot Virus and Papaya Mosaic Virus
Source: Viruses. 2020 Feb 19;12(2):230. doi: 10.3390/v12020230 (PMC7077339; doi:10.3390/v12020230)
Supplement: Supplementary file 1 [file viruses-12-00230-s001.zip › viruses-670076-SI.xlsx]

## Sheet: TS1
Table S1. Quantitative expression, through qRT-PCR, of selected genes and their comparison to RNA-Seq data.
	PapMV qPCR	PapMV Log2TPM	PRSV qPCR	PRSV Log2TPM	PapMV+PRSV qPCR	PapMV+PRSV Log2TPM	PapMV→PRSV qPCR	PapMV→PRSV Log2TPM
WRKY 18	2.18167	4.42952	0.662375	6.81332	1.27239	7.02431	2.21302	6.73726
WRKY 33	1.79585	3.73428	2.25669	4.11805	1.56431	3.40831	2.06372	5.7396
WRKY 53	1.20115	5.57908	2.23888	5.70433	0.702727	5.1431	2.58986	6.79983
TIR-NBS-LRR	1.93288	1.09458	1.87583	1.29829	1.53066	1.28982	3.07145	1.27816
RDR1	4.57833	4.02094	2.28724	4.25254	4.30935	4.00365	3.787	3.91109
DCL2	2.25472	3.81543	1.69931	4.39781	2.18685	4.16447	3.02532	4.17569
DCL4	11.9651	5.01164	3.50511	5.83136	4.78574	6.01732	17.5543	6.74103
AGO2	8.25996	2.76977	9.57663	3.0259	7.5077	2.84677	16.1976	3.11487
RBOHD	6.46395	-3.5377	3.94837	-0.819442	6.44174	0.0114357	8.04487	-1.25697
SOD1	4.101	4.33308	3.40693	3.94697	3.5412	4.47849	2.93065	4.01703
LOX2	1.93679	6.5365	0.325483	7.12783	0.46452	7.01064	0.881437	6.80731
LRR-RK	3.02623	4.80189	0.688183	4.68105	1.28469	4.39395	0.405275	4.41373

## Sheet: TS2
Table S2. Number of raw reads and percentage of reads aligning to the novo transcriptome
Library ID	Condition	Total read count	Percentage of pseudoaligned reads %	Percentage of unique pseudoaligments %
LS1PV1SS01	PapMV→PRSV	36739575	93.5	87.1
LS1PV1SS02	PapMV→PRSV	33879164	93.6	87.8
LS1PV1SS03	Mock	32585685	91.7	83.2
LS1PV1SS04	Mock	34587016	91.7	83
LS1PV1SS07	PapMV	16138101	92.8	86.5
LS1PV1SS08	PapMV	50830495	92.9	86.3
LS1PV1SS09	PRSV	5351902	92	85
LS1PV1SS10	PRSV	78130227	92.5	84
LS1PV1SS11	PapMV+PRSV	13925162	92.3	85.6
LS1PV1SS12	PapMV+PRSV	15090732	92.3	85.6
			Mean pseudoaligned	Mean unique
			0.9253	0.8541

## Sheet: TS3
Table S3. Gene identity of Innate and Adaptive immunity for each treatment
	Innate Immunity			Adaptive Immunity
	Dominant resistance	Recessive resistance	Hormone mediated resistance	RNA interference mediated resistance
PapMV	AZI3, At17.1, ALF5, AZI1, PR1, CERK1, ITN1, KTI1, LOX2, PR4, PA2, WRKY40	N/A*		ARP1, DCL2, DCL4
PRSV	ATCAPE3, ROF2, ALF5, CERK1, CHIA, CRK11, CRK29, CRK 38, CRK8, CRK40, BCS1, DIR5, DSC1, DMR6, ERD5, FOX1, GSTU5, EP3, ITN1, LYK5, PICC, PR4, RLK7, RPS2, WRKY40	N/A*	BSK1, BSK11, CTR1, ERF115, ERF7, ERF15, GSTU7, MES3, PILS3, PILS1, PREPIP3, PYL6, Rap2.6L, SARD1, SAG12
PapMV→PRSV	ChlADR, TIR-NBS-LRR, DUF630, Calcium-binding EF-hand, WD40/YVTN repeat-like, TIR-NBS-LRR, PR4, RAMP4, RING/U-box, PR1, Eukaryotic aspartyl protease, PPPDE , ERD1, PR5, AP2C1/MAPK, AT1-MMP, ATGSTF13, AZI3, IDL6, PRXR1, ROF2, THI1, UBQ14, WRKY 18, WRKY 33, WRKY 53, RPM1 interacting protein 4, KEEP ON GOING, NAC domain protein 61, myb domain protein 77, LOX2, NAC domain protein 36, HSF A4A, AFP2, AL…	N/A*	ERF/AP2, ERF017, ERF114, ERF4, Auxin-responsive family protein, AAO2, ABCB19, CRA1, CKX5, CRF1, ERF115, LECRK-VI.3, ERF7, ERF1, ERF15, GA2OX8, GIS3, HB6, HB16, LECRKA4.3, MES3, MO1, PEN3, PREPIP1, PUP1, PUP3, GH3.9, PYL6, RRTF1, Rap2.6L, SARD1, SAG12, Sag 21	RNA helicase, , Ribonuclease H-like, NOP2C, ORF120, DCL2, DCL4, DCL3, AGO1, AGO2, AGO3, LBA1, PUM12, RDR1, RDR6, RPT2a, ARP1
PapMV+PRSV	ATDTX28, ALF5, AOX1A, PRB1, CHIA, CRK11, CRK 29, CRK 8, DIR1, DIR1-LIKE, DIR5, HSP17.4, EP3, KTI1, PR4	N/A*	BSK1, BSK11, CTR1, ERF115, ERF15,
*, does not apply to this model as there are no reported mutations in the eukaryote translation initiation factors (eIFs) of the papaya gene family conferring resistance to these viruses. Also, genes involved in recessive resistance did not differentially express against the mock inoculated plants (Table adapted from Nicaise, [2]).

## Sheet: FS1
Figure S1. Dendrogram of sample clustering to detect outliers of the cDNA libraries from the different conditions

## Sheet: FS2
Figure S2. Networks of the non-redundant biological process. (A) PapMV→PRSV, (B) PapMV+PRSV, (C) PapMV and (D) PRSV. (Edges represent relationships between the BP’s. Node colour intensity according to the p value scale).
